# Supplementary material for: The Native Bees of Lolland (Denmark) Revisited after 100 Years: The Demise of the Specialists
Source: Insects. 2022 Jan 31;13(2):153. doi: 10.3390/insects13020153 (PMC8880802; doi:10.3390/insects13020153)
Supplement: Supplementary file 1 [file insects-13-00153-s001.zip]

Archive with 1 entries (1 files):
- insects-1541553-supplementary.pdf
